# Supplementary material for: A prospective cohort study on the association between cervical microenvironmental factors and the efficacy of treating high-risk human papillomavirus infection comorbid with cervical diseases
Source: Front Cell Infect Microbiol. 2026 Mar 10;16:1734088. doi: 10.3389/fcimb.2026.1734088 (PMC13008986; doi:10.3389/fcimb.2026.1734088)
Supplement: Supplementary file 1 [file DataSheet1.csv]

	IL-2	IL-4	IL-6	IL-10	TNF-α	IFN-γ	IL-17A	IL-1β	IL-5	IL-12p70	IFN-α	IL-8
Number of values	58	58	58	58	58	58	58	58	58	58	58	58
Minimum	0.000	0.000	0.000	0.000	0.000	0.000	0.000	0.000	0.000	0.000	0.000	7.600
Maximum	5.640	3.130	1160	4.340	75.15	4.620	14.53	2730	1.690	93.00	2684	7846
Range	5.640	3.130	1160	4.340	75.15	4.620	14.53	2730	1.690	93.00	2684	7839
Mean	1.779	0.3600	146.7	0.8828	2.816	1.502	1.559	277.3	0.2581	13.13	47.62	1751
Std. Deviation	1.246	0.6219	236.3	1.102	9.732	1.127	2.208	447.6	0.3757	20.27	352.2	1839
Std. Error of Mean	0.1636	0.08166	31.02	0.1447	1.278	0.1480	0.2899	58.78	0.04933	2.662	46.25	241.5
