# Supplementary material for: A prospective cohort study on the association between cervical microenvironmental factors and the efficacy of treating high-risk human papillomavirus infection comorbid with cervical diseases
Source: Front Cell Infect Microbiol. 2026 Mar 10;16:1734088. doi: 10.3389/fcimb.2026.1734088 (PMC13008986; doi:10.3389/fcimb.2026.1734088)
Supplement: Supplementary file 4 [file Table1.xlsx]

## Sheet: Sheet1
											Clearance-B										Persistence-B
rowname	logFC	logCPM	PValue	logPval	p_adjusted	hgnc_symbol	biotype	ENTREZID	DE	group5_Clearance_B-vs-Persistance_B	204B	220B	237B	299B	503B	T_813B0	T_801B0	T_825B0	T_829B0	206B	219B	224B	221B	226B	231B	T_803B0	T_804B0	T_811B0	T_802B0	T_822B0	T_270B	T_289B	T_540B	T_541B	T_505B	T_263B	T_216B	T_247B
ENSG00000129437	-1.48127	2.45211	0.00210249	2.67727	0.0392366	KLK14	protein_coding	43847	-1	decrease	4.85975	0.116724	2.26845	0.800744	5.85793	1.30662	0.563971	0.287281	6.0146	3.97579	2.31091	15.0662	54.4585	0.159171	0.676792	0.25029	0.390265	0.792156	8.67029	0.144453	0.360146	0.617534	1.89035	1.53872	0.838137	1.4168	37.8268	0.188627
ENSG00000134531	-1.4425	12.4724	0.00259781	2.58539	0.0439903	EMP1	protein_coding	2012	-1	decrease	2728.99	208.392	1389.26	215.046	6071.42	8108.06	637.516	339.566	3918.47	8080.23	582.214	27172	24276.5	40.4572	823.667	752.331	81.4899	2799.55	8553.96	317.652	101.161	591.458	23587.7	33863.1	80.1259	2240.6	950.001	614.386
ENSG00000159516	-2.25997	5.87095	6.41208e-06	5.193	0.000797605	SPRR2G	protein_coding	6706	-1	decrease	64.592	0	32.9422	0.0923935	4.33921	18.1433	18.6111	0.670323	8.02683	521.397	16.4568	169.96	237.267	0.103807	3.20893	1.45168	0.402854	47.6014	13.1346	0.0169945	0.0266775	20.1106	58.3646	53.2567	1.71437	8.92851	337.65	0.160333
ENSG00000164687	-1.95467	5.15622	7.20308e-05	4.14248	0.00474772	FABP5	protein_coding	2171	-1	decrease	8.19749	39.0054	5.97955	2.66401	8.31682	18.8153	6.69174	5.92118	13.0685	7.6108	8.48946	8.66825	10.0073	5.9101	5.44934	637.267	2.95846	3.74474	4.39049	29.8678	4.14835	8.28428	3.22935	9.91617	6.80415	6.73648	16.459	108.649
ENSG00000169474	-1.96629	10.595	6.51819e-05	4.18587	0.00441955	SPRR1A	protein_coding	6698	-1	decrease	431.93	29.4242	273.537	40.068	1152.4	1661.5	95.4196	77.6856	920.3	2309.34	243.342	5759.64	10742.4	12.6714	119.932	277.942	8.06968	1117.48	2296.19	24.9224	16.6601	82.0155	3610.89	9161.17	17.6237	570.302	2162.67	93.1063
ENSG00000185962	-2.28705	7.32547	5.1115e-06	5.29145	0.000650497	LCE3A	protein_coding	353142	-1	decrease	142.054	0.0486351	27.8482	2.97199	64.9676	80.8611	8.60057	0.422942	69.5217	112.998	20.5081	607.035	2510.68	0.795856	2.20541	1.34155	1.32187	104.889	4.3167	0.135956	1.60065	0.302941	87.35	141.733	1.77533	64.451	429.473	1.53731
ENSG00000185966	-1.94563	10.221	7.62903e-05	4.11753	0.00494774	LCE3E	protein_coding	353145	-1	decrease	546.909	11.4195	158.483	50.0619	839.492	894.213	33.5129	34.5456	1090.72	489.25	259.489	11154	10292	10.0001	80.8183	10.9126	5.97987	330.833	2111.6	1.05366	8.09662	102.802	629.172	1198.32	8.25184	397.8	2623.91	44.6952
ENSG00000186847	-1.76394	4.70197	0.000296761	3.52759	0.0113912	KRT14	protein_coding	3861	-1	decrease	13.3777	10.797	4.69609	1.4167	14.1747	15.3808	5.43365	6.44786	17.4246	92.1816	1.10228	5.46925	82.9678	0.373706	3.629	329.501	4.658	5.79714	21.6204	1.79292	1.85409	11.0574	49.4642	11.2839	1.79819	8.44733	3.08004	2.81054
ENSG00000188508	-1.60822	4.81343	0.000883359	3.05386	0.0231605	KRTDAP	protein_coding	388533	-1	decrease	34.5523	0.350173	5.50198	0.230984	10.4864	35.5027	1.39908	0.478802	17.3362	71.0531	8.44111	93.5448	224.816	0.505196	2.24041	12.124	0.352498	49.2217	23.502	0.161448	0	5.69763	66.6349	51.2905	0.960048	5.23948	63.8146	2.0749
ENSG00000203782	-2.1174	4.02632	2.08861e-05	4.68014	0.00181863	LOR	protein_coding	4014	-1	decrease	11.5619	0	1.16407	2.57162	7.71415	9.10901	0.44467	2.60149	9.70738	0	6.61365	85.1862	119.739	0.186853	4.78422	0.44051	0.956779	5.54509	30.4383	0.382376	0.240098	4.82376	38.5159	21.1146	0.792421	11.6017	78.5411	1.78253
ENSG00000203785	-2.50659	12.6855	7.97613e-07	6.09821	0.000151675	SPRR2E	protein_coding	6704	-1	decrease	2809.68	109.283	1842.98	13.2431	1579.66	4718.24	599.534	135.437	2383.7	8978.11	793.677	30277.2	58779.6	20.3808	842.256	217.081	47.348	4660.11	3172	11.5562	32.1331	800.406	18702.5	28107.8	114.642	1410.92	13232.2	57.4464
ENSG00000068079	1.33087	4.63992	0.00148131	2.82936	0.0319098	IFI35	protein_coding	3430	1	increase	176.153	14.2793	12.0685	8.91598	95.6795	32.3668	13.4594	8.41095	17.8669	12.1546	23.7859	0	6.05095	10.7752	10.3619	28.3028	9.45449	52.9304	33.0947	9.88229	14.686	20.6699	10.0031	9.2323	16.8008	20.557	18.0953	11.1479
ENSG00000102794	1.50611	1.6972	0.000310846	3.50746	0.0116349	ACOD1	protein_coding	730249	1	increase	0.934568	0.282084	0	33.3233	10.4141	5.22648	0.477207	0.0718203	0.950837	2.27188	0.580145	0	0	0.0207615	1.83201	2.25261	2.51784	0.792156	12.0646	1.96286	2.42765	0.174774	0	0	1.56198	6.46916	0.866262	2.29182
ENSG00000107201	1.24041	5.86199	0.00306486	2.51359	0.0479078	DDX58	protein_coding	23586	1	increase	495.294	28.9282	27.7686	28.9808	138.686	37.2573	23.6109	11.204	67.9738	16.2156	28.7752	4.23093	11.2873	17.9864	22.4275	123.893	33.0844	191.126	92.1634	14.8957	24.7034	18.526	17.8008	11.3694	35.537	32.827	37.6343	33.4153
ENSG00000111331	1.53595	6.51754	0.000238541	3.62244	0.0100931	OAS3	protein_coding	4940	1	increase	871.898	24.6385	59.4174	39.375	326.067	81.2344	27.1682	24.2433	30.0509	109.931	34.0545	14.7567	12.5674	13.9932	24.5279	146.66	34.079	93.4744	140.201	25.2283	17.954	17.6988	122.479	58.2148	72.3312	35.4734	15.304	91.3709
ENSG00000117228	1.73837	8.14076	3.14067e-05	4.50298	0.00249709	GBP1	protein_coding	2633	1	increase	2187.56	39.9975	51.0301	200.494	1314.01	492.596	95.3003	21.7775	437.053	93.8287	168.716	24.56	17.3383	20.9552	108.625	184.644	285.309	683.955	569.288	47.678	98.6134	34.6285	19.6124	40.9469	177.03	119.867	127.148	239.17
ENSG00000124256	1.74243	5.35034	3.03247e-05	4.5182	0.0024354	ZBP1	protein_coding	81030	1	increase	390.275	32.284	11.3124	16.7694	141.338	38.9373	20.162	5.29874	43.5616	23.9116	22.4129	5.57244	14.8946	5.71632	18.9385	52.4207	19.0475	72.3742	49.5498	11.6752	23.7296	6.24525	9.53053	5.89841	33.2969	18.3917	32.2442	15.59
ENSG00000134321	1.45717	6.31541	0.000493678	3.30656	0.0158283	RSAD2	protein_coding	91543	1	increase	761.673	9.00722	25.8583	5.57441	364.373	60.9631	8.99101	8.09973	15.722	29.7333	18.758	17.0269	13.6146	3.09346	21.0622	312.261	6.79817	67.0812	237.086	4.29111	13.5655	13.1313	87.7438	36.7582	26.4089	20.3966	6.73759	33.2172
ENSG00000137628	1.35603	4.88035	0.00119361	2.92314	0.0278914	DDX60	protein_coding	55601	1	increase	256.392	11.8961	15.2523	14.9524	81.5048	27.215	10.748	11.4035	22.2894	22.3212	19.1448	0	1.97819	11.4742	12.9174	60.8204	21.6282	32.2623	35.3453	15.9833	9.52387	8.93677	11.8935	14.0194	31.354	14.6492	14.3414	33.4813
ENSG00000171860	1.25784	5.51465	0.00266182	2.57482	0.0444884	C3AR1	protein_coding	719	1	increase	446.349	11.8961	4.78563	11.0872	49.6598	124.353	5.47703	2.25037	23.8151	3.26583	4.21572	29.9777	2.79274	5.61252	13.9676	24.9389	219.468	55.955	22.1	10.902	19.728	43.7168	0.708882	8.97584	25.7841	91.7177	4.71632	10.8838
ENSG00000009790	2.303	6.9166	3.54956e-08	7.44983	1.30497e-05	TRAF3IP3	protein_coding	80342	1	increase	1283.4	35.5231	17.8491	167.048	391.035	49.8009	293.927	5.50622	124.67	27.8022	63.4775	9.54539	17.8037	11.9448	36.8968	14.4367	301.197	167.901	70.4692	13.3237	51.3275	14.3198	3.22935	6.15486	57.2676	43.8673	36.1905	65.7837
ENSG00000172183	1.4653	6.96868	0.000458062	3.33908	0.0153094	ISG20	protein_coding	3669	1	increase	1040.6	40.5617	32.5244	76.5942	352.103	106.657	143.867	28.2174	165.976	52.1113	67.2968	10.6805	14.3128	23.2113	78.3211	54.0325	187.705	271.133	249.741	8.49724	79.1922	34.6635	17.9583	19.9178	94.42	110.216	102.7	42.9032
ENSG00000188818	1.202	2.3843	0.00390017	2.40892	0.0455766	ZDHHC11	protein_coding	79844	1	increase	1.60212	9.66866	20.0877	12.8889	2.21782	2.87456	10.6504	13.2469	2.67561	2.81145	2.77503	0	0	7.48797	2.91721	3.06355	10.6379	0.396078	0.110685	4.27411	12.5651	4.26448	0.393823	0	8.64805	3.26131	0	5.39473
ENSG00000206077	1.27977	1.55748	0.0021003	2.67772	0.0392366	ZDHHC11B	protein_coding	653082	1	increase	0.13351	7.30499	14.9439	4.91226	0.964268	0.671976	8.12336	5.7935	0.840275	1.9311	1.97249	0	0	3.76475	1.6453	2.83328	5.21193	0.468092	0.590318	1.36806	5.21545	2.88959	1.96912	0.0854842	4.12973	1.60392	0	1.81082
