# Supplementary material for: A prospective cohort study on the association between cervical microenvironmental factors and the efficacy of treating high-risk human papillomavirus infection comorbid with cervical diseases
Source: Front Cell Infect Microbiol. 2026 Mar 10;16:1734088. doi: 10.3389/fcimb.2026.1734088 (PMC13008986; doi:10.3389/fcimb.2026.1734088)
Supplement: Supplementary file 5 [file Table2.xlsx]

## Sheet: Sheet1
											Clearance-B										Persistence-B
rowname	logFC	logCPM	PValue	logPval	p_adjusted	hgnc_symbol	biotype	ENTREZID	DE	group5_Clearance_A-vs-Persistance_A	204A	220A	237A	299A	503A	T_813A3	T_801A3	T_825A3	T_829A3	206A	219A	224A	221A	226A	231A	T_803A3	T_804A3	T_811A3	T_802A3	T_822A3	T_270A	T_289A	T_505A	T_540A	T_541A	T_263A	T_216A	T_247A
ENSG00000129437	1.47942	2.16246	0.000481575	3.31734	0.0281738	KLK14	protein_coding	43847	1	increase	5.52013	0	57.8472	2.03838	0.961286	0.581214	3.48467	0.197987	0.570721	1.22801	0.72882	0.379855	35.113	0.168227	0.410034	0.950505	0.552165	0.413126	0.681413	1.08953	0.10968	0.643037	2.51095	1.30899	1.17453	1.09436	0.798124	4.69268
ENSG00000134531	1.38348	12.743	0.000943326	3.02534	0.046181	EMP1	protein_coding	2012	1	increase	5265.32	449.56	84990.9	255.911	2616.98	1138.06	10404.8	249.391	722.823	246.479	7530.13	678.271	16534.2	99.6462	308.596	2208.17	210.895	63.7198	1806.05	188.551	251.19	1737.52	1744.11	4764.94	25659.9	1122.68	2090.44	18602.9
ENSG00000159516	1.76632	6.3452	2.36115e-05	4.62688	0.00321936	SPRR2G	protein_coding	6706	1	increase	645.895	2.58248	723.701	0.479618	0.480643	3.04783	23.5428	0.584961	3.95499	194.124	16.7325	52.7557	176.341	0	0.940078	3.6987	3.70276	6.53133	6.78889	4.69335	1.18455	2.65009	253.022	6.2177	119.526	15.3895	1.7619	5.63122
ENSG00000167754	1.72087	5.72593	3.8503e-05	4.41451	0.00441126	KLK5	protein_coding	25818	1	increase	234.948	6.20838	513.942	2.12402	40.5342	11.8511	79.8924	3.62676	9.93254	4.27349	22.4568	6.51937	94.8412	2.46732	1.48012	29.3003	9.45177	1.82956	24.2028	7.33337	7.95182	10.9121	23.2992	8.12665	109.37	40.9017	27.5278	146.369
ENSG00000178372	1.38051	4.66555	0.000996443	3.00155	0.0482092	CALML5	protein_coding	51806	1	increase	4.5531	1.17385	325.238	0.702298	28.5894	3.58652	24.7327	0.998934	2.7735	0.27835	12.6025	0.273849	27.5112	0.246732	2.68022	14.3815	6.36614	1.98694	3.12945	1.07905	0.592274	12.1787	23.1825	41.7786	27.7051	33.5148	28.0849	80.5861
ENSG00000185966	1.61573	10.0141	0.000110046	3.95843	0.0100306	LCE3E	protein_coding	353145	1	increase	734.862	97.4038	13152.7	133.043	265.226	31.6124	2601.35	18.1608	109.648	25.0187	321.379	165.979	6367.5	23.148	30.0625	144.745	79.187	14.9316	163.64	44.9012	57.1105	241.957	881.517	272.87	397.406	93.0207	47.1797	2438.32
ENSG00000188508	2.45274	5.40091	4.77365e-09	8.32115	2.54051e-06	KRTDAP	protein_coding	388533	1	increase	220.382	0.626055	602.401	0.462489	2.04718	1.13408	23.5428	0.45897	2.32293	6.63128	17.4613	5.33564	133.109	1.03179	1.49012	3.36809	3.02067	3.36403	2.85184	1.17334	0.241297	3.56593	42.5693	8.7266	37.8614	6.56617	5.57181	45.5617
ENSG00000102794	-2.11976	4.53231	1.94259e-05	4.71162	0.00278686	ACOD1	protein_coding	730249	-1	decrease	0	4.66933	0	10.1234	6.03474	40.2172	0	0.0809946	2.23282	0.474832	0	0.212012	0	7.63748	0.500042	4.15329	12.2451	497.168	23.8999	1.24667	1.98521	4.01411	0	0.109083	0	3.21469	8.0716	18.3441
ENSG00000124256	-1.41686	5.70535	0.00306482	2.51359	0.101309	ZBP1	protein_coding	81030	-1	decrease	13.8608	86.2391	16.5278	11.2882	38.5761	20.9095	4.1646	4.86868	23.4696	7.28622	3.43153	37.7911	17.6858	26.6022	16.4114	38.9914	83.4095	558.625	92.3441	7.82575	18.2069	110.797	17.8686	10.7446	22.7306	53.0765	67.5093	48.5906
ENSG00000134321	-1.82554	6.81236	0.000188231	3.72531	0.0148369	RSAD2	protein_coding	91543	-1	decrease	39.3662	142.767	129.923	7.36556	27.1118	6.36501	2.1248	3.0508	12.9263	5.04304	4.35774	30.8919	12.2042	18.9872	27.3623	72.9202	136.352	1097.16	653.273	7.15527	7.39245	241.197	7.24087	19.2531	43.8031	55.5388	107.566	227.126
ENSG00000171860	-1.95801	6.62163	6.93311e-05	4.15907	0.00686509	C3AR1	protein_coding	719	-1	decrease	59.9559	67.7966	4.38345	10.466	28.9632	105.115	2.29478	9.44937	10.9238	3.22558	5.08656	51.0154	2.79249	21.8919	4.42037	61.8241	1175.3	383.794	43.3833	30.622	6.70147	499.308	6.36496	5.83592	48.6394	77.1524	20.8115	8.61747
ENSG00000143878	1.46049	6.70055	0.000480553	3.31826	0.0281738	RHOB	protein_coding	388	1	increase	258.439	112.481	849.815	31.4664	73.2892	90.9246	124.428	20.3567	86.5493	27.1964	23.0186	43.701	151.415	20.6246	27.9623	69.9447	130.084	17.0365	101.127	27.3325	24.3052	55.8078	59.5036	54.4322	70.9555	98.1505	63.6692	197.733
ENSG00000188818	1.57053	2.30174	0.000170657	3.76787	0.0138015	ZDHHC11	protein_coding	79844	1	increase	4.27105	2.06077	0.646739	34.2071	3.23989	4.76312	5.69446	17.4588	7.7598	5.53425	5.39023	3.48937	0	6.9085	3.38028	3.07881	1.33169	2.22301	0.832838	6.24384	9.22411	1.48093	1.51825	0.545413	0	2.46231	2.98167	0
